# Supplementary material for: Loss of HCN2 leads to delayed gastrointestinal motility and reduced energy intake in mice
Source: PLoS One. 2018 Feb 21;13(2):e0193012. doi: 10.1371/journal.pone.0193012 (PMC5821371; doi:10.1371/journal.pone.0193012)
Supplement: S1 File — Data used for statistics and to create figures. (XLSX) [file pone.0193012.s006.xlsx]

## Sheet: Figure 2
Weekly Weight (g)
	Trls(+/+)										Trls(+/-)												Trls(-/-)
Day	WT-1	WT-2	WT-3	WT-4	WT-5	WT-6	WT-7	WT-8	WT-9	WT-10	HET-1	HET-2	HET-3	HET-4	HET-5	HET-6	HET-7	HET-8	HET-9	HET-10	HET-11	HET-12	KO-1	KO-2	KO-3	KO-4	KO-5	KO-6	KO-7	KO-8	KO-9
P7	3.3	4.2	4	4	4.7	3.8	4.1	3.3	4.3	3.8	3.2	3.6	3.3	4.9	3.3	3.6	3	3.4	4	3.9	4.2	4.7	3	3.5	2.8	3.8	4.9	4.6	4	3.4	3.7
P14	5.1	6.3	5.9	5.6	7.2	5.9	6.3	5.7	6.3	6.2	5.9	5.8	5.7	7.6	5.2	6	5.2	5.9	6	6	6.9	7.7	4.3	5.6	4.4	5.7	6.9	6.5	6.2	5.1	5.9
P21	6.6	8.1	7.2	7.7	9.4	6.6	7.6	7.5	8.5	7.8	6.4	8.6	8	8	6.4	7.2	7.2	7.5	7.9	7.8	8.2	9.4	4	5.2	3.6	6.4	5.8	7.1	6.9	4.5	5.5
P28	12.1	13.1	13.1	12.4	14.8	11	12.5	9.8	12.6	11	11.99	13.1	10.6	11.6	10.9	12	9.6	10.4	10.5	9.9	1.2	14.7	6.4	7.9	6.1	7.1	6.4	10.2	8	4.7	7.2
P35	16	18.3	18.1	18	16	15.4	16.3	13.5	17.1	15.4	13.6	18.4	15.5	18	12.3	16.2	13.4	15.2	14.5	14.5	14.2	15.2	6.6	8.9	6.9	8.5	6.7	10.5	8.9	4.6	6.8
P42	18.3	21.1	21.4	20.6	17.4	17.1	17.9	15.5	17.3	15.3	16.7	19	17.2	19.8	13.9	15.8	14	14.9	14.8	15.3	17	17.3	8.5	9.6	8	7.5	7.7	10.4	9.5	4.6	8
P48	19.5	21.7	23.1	22.3	17.8	18	18.4	17	18.5	16.7	18.8	21.1	21.5	21.2	15.8	17.3	15.3	15.7	16.3	17	17.8	18.3	6.3	10	7.3	11.5	7.7	10.1	10	5.4	9.9
P56	21.2	23.9	24.8	23.2	19.5	18.1	19.1	18.1	18.1	17	22.1	21.2	22	22.8	17.3	19.7	15.9	17.6	16.6	16.8	19.2	18.6	9.1	11.6	8.9	10.2	7.3	11.8	10.5	6.5	10.5
Pre-wean Weight (g)
	Trls(+/+)												Trls(+/-)																			Trls(-/-)
Day	WT-1	WT-2	WT-3	WT-4	WT-5	WT-6	WT-7	WT-8	WT-9	WT-10	WT-11	WT-12	HET-1	HET-2	HET-3	HET-4	HET-5	HET-6	HET-7	HET-8	HET-9	HET-10	HET-11	HET-12	HET-13	HET-14	HET-15	HET-16	HET-17	HET-18	HET-19	KO-1	KO-2	KO-3	KO-4	KO-5	KO-6	KO-7	KO-8	KO-9	KO-10
P7	4.1	3.3	4.2	4	4	4.7	3.8	4.1	4.2	3.3	4.3	3.8	4.4	3.2	3.2	2.6	3.6	3.3	4.9	4.8	3.3	3.6	4.5	4.4	4.2	3	3.4	4	3.9	4.2	4.7	3.4	4.4	4.3	3	3.8	4.9	4.6	4	3.4	3.7
P8	4.4	3.7	4.4	4.3	4.2	4.7	4.6	4.4	4.3	3.8	4.9	4	4.8	3.7	3.6	3	4	3.8	5.5	5.2	3.7	3.9	4.9	4.4	4.4	3.4	3.7	4.3	4.6	4.6	5.1	4.3	4.7	4.6	3.3	4.1	5.5	4.9	4.2	3.7	4.2
P9	4.6	4.1	4.7	4.8	4.6	5	4.7	5.9	5.1	4.6	5.1	4.5	5.3	4	4.1	3.1	4.7	4.5	6.1	5.6	4.3	4.5	5.5	5.4	4.9	4.2	4.6	4.8	5	5	5.6	4.3	5	5	3.5	4.7	5.8	5.4	4.9	4	4.4
P10	4.9	4.5	5.1	5.3	4.7	5.8	5	5.2	5.3	4.9	5.7	5	5.7	4.3	4.4	3.3	5.1	4.8	6.4	5.9	4.6	4.6	5.9	5.9	5.3	4.4	4.7	4.9	5.1	5.3	5.9	4.4	5.7	5.2	3.7	5.1	6.3	5.7	5	4.3	4.7
P11	5.1	4.8	5.4	5.6	4.9	6.2	5.4	5.6	5.9	5.2	5.5	5.2	5.9	4.5	5	3.6	5.3	5.2	6.8	6.2	4.9	5.1	6.2	6.3	5.6	4.6	5.1	5	5.3	5.7	6.4	4.6	6.2	5.5	4	5.2	6.5	5.9	5.4	4.6	5
P12	5.6	5.1	6	5.7	5.3	6.6	5.8	6	6.2	5.5	6.2	5.7	6.3	4.7	5.1	3.6	5.7	5.6	7	6.4	5	5.2	6.6	6.6	6	4.9	5.2	5.4	5.6	6.3	6.9	5	6.5	5.8	4.4	5.6	6.7	6.2	5.5	4.9	5.3
P13	5.8	5.5	6.1	5.7	5.6	6.8	5.9	6.1	6.3	5.5	6.3	6	6.7	5	5.5	3.9	5.8	5.6	7.3	6.8	5.2	5.7	6.7	6.7	6	5.1	5.8	5.5	5.8	6.7	7.6	5.1	7	6.1	4.3	5.9	7	6.4	5.9	5	5.6
P14	6	5.1	6.3	5.9	5.6	7.2	5.9	6.3	6.4	5.7	6.3	6.2	6.8	5.8	5.9	4.5	5.8	5.7	7.6	7.1	5.2	6	6.7	6.5	6.1	5.2	5.9	6	6	6.9	7.7	5.4	7.2	6.3	4.3	5.7	6.9	6.5	6.2	5.1	5.9
P15	6.2	5.8	6.2	5.9	5.7	7.3	6.1	6.1	6.2	5.8	6.4	6.3	6.9	5.2	5.9	4.1	5.9	5.6	7.6	7.4	5.3	6	6.7	6.5	6.2	5.3	5.9	6	6	7.3	8	5.3	7.5	6.5	4.4	5.8	6.8	6.7	6.1	5.2	6.1
P16	6.2	5.8	6.2	5.9	5.6	7.5	6.1	6.1	6.3	5.8	6.5	6.1	7.2	5.3	6.1	4.4	5.9	5.7	7.6	7.4	5.5	6.1	6.7	6.8	6.2	5.2	5.8	6	5.9	7.6	7.7	5.4	7.7	6.5	4.3	5.6	6.6	6.9	6.1	5.1	6.1
P17	6.5	5.8	6.4	6	5.7	7.6	6.2	6.1	6.2	5.9	6.7	6.2	7.5	5.4	6	4.5	6	6	7.8	7.6	5.4	6	6.8	6.8	6.4	5.3	5.9	6.3	5.9	7.2	7.9	5.5	7.7	6.5	4.2	5.5	6.5	6.8	6.3	5	6
P18	6.9	5.7	6.4	6.4	5.8	7.9	6	6.5	6.2	6	7.3	6.6	7.9	5.4	6.1	4.5	5.9	6.4	8	7.7	5.6	6.1	7	7	6.7	5.5	6.3	6.6	6.6	7.2	7.9	5.7	7.5	6.4	4.2	5.6	6.1	6.9	6.3	5	5.9
P19	7.3	5.9	6.9	6.7	6.3	8.4	6	6.6	6.1	6.6	7.7	7.1	8.6	5.4	6.1	4.6	7.3	7	8.2	8.2	5.7	6.5	7.1	7.5	7.1	6	6.9	7.3	6.9	7.4	8.4	5.7	7.3	6.4	4	6.1	6.1	7	6.4	4.9	5.8
P20	7.8	6.1	7.5	6.9	6.8	9	6	7.1	6.8	7.1	8.1	7.6	9.1	5.8	6.8	5	8.2	7.5	8.2	8.9	6.2	6.2	7.7	7.8	7.7	6.2	7.3	7.7	7.3	7.7	8.7	5.7	6.9	6.5	4.2	6.3	6	7.2	6.6	4.9	5.9
P21	8.2	6.6	8.1	7.2	7.7	9.4	6.6	7.6	7.7	7.5	8.5	7.8	9.5	6.4	6.4	5.4	8.6	8	8	9.4	6.4	7.2	8.1	8.4	8.2	7.2	7.5	7.9	7.8	8.2	9.4	5.6	7	6.3	4	6.4	5.8	7.1	6.9	4.5	5.5
Weekly Length (cm)
	Trls(+/+)										Trls(+/-)												Trls(-/-)
Day	WT-1	WT-2	WT-3	WT-4	WT-5	WT-6	WT-7	WT-8	WT-9	WT-10	HET-1	HET-2	HET-3	HET-4	HET-5	HET-6	HET-7	HET-8	HET-9	HET-10	HET-11	HET-12	KO-1	KO-2	KO-3	KO-4	KO-5	KO-6	KO-7	KO-8	KO-9
P7	3.9	4.2	4.5	4.1	4.7	4.1	4.2	3.895	4.141	4.087	3.9	4.137	4.009	4.6	3.9	4.1	3.778	3.972	4.054	4.063	4.195	4.366	4	4.2	4	4.059	4.6	4.5	4.173	4.169	3.945
P14	5	5.1	5.3	5	5.4	5.2	5.1	5.147	5.033	4.978	5.1	5.044	4.962	6.1	4.6	4.9	4.831	5.264	4.911	5.056	5.162	5.552	4.6	4.8	4.4	5.011	6.1	5.5	4.964	4.691	5.091
P21	5.9	6.3	6.1	6.4	6.3	6.1	6.1	5.675	6.004	5.894	5.6	5.905	5.8	6.2	5.7	5.6	5.738	5.805	5.922	5.848	5.725	6.129	5	5.3	4.5	5.569	6	5.7	5.748	5.304	5.484
P28	6.9	6.9	7.4	7	7.6	6.8	7	6.202	7.272	6.745	6.8	7.145	6.464	6.9	6.7	7	6.459	6.325	6.663	6.608	6.829	7.018	5.7	5.7	5.7	6.337	6.2	7.3	5.867	4.756	5.66
P35	7.8	7.5	7.8	7.7	7.8	7.3	7.5	6.632	7.281	7.214	7.4	7.713	7.24	7.8	7.5	7.4	7.101	7.126	7.047	7.191	7.166	7.307	5.5	6.5	5.9	6.029	6.1	7.3	5.843	4.921	5.872
P42	7.8	8.1	8.4	8.3	7.8	7.7	7.9	7.065	7.42	7.574	7.8	7.989	7.843	8.3	7.5	7.7	7.385	7.669	7.049	7.088	7.753	7.453	5.9	6.4	6.1	6.188	6.2	7.3	5.979	4.999	5.892
P48	8.1	8.4	8.7	8.6	8	8	7.9	7.361	7.83	8.231	7.9	8.261	7.871	8.1	7.8	7.7	7.379	7.689	7.629	7.903	7.891	7.572	5.7	6.5	6.1	6.417	5.8	7.2	6.178	5.183	6.018
P56	8.2	8.4	8.8	8.6	8.2	8.5	7.9	7.585	7.899	8.179	8.6	8.178	7.95	8.2	7.8	8.2	7.536	7.761	7.695	7.951	7.998	7.781	6.3	6.9	6.1	6.705	6.1	7.2	6.151	5.525	6.276
Pre-wean Length (cm)
	Trls(+/+)												Trls(+/-)																			Trls(-/-)
Day	WT-1	WT-2	WT-3	WT-4	WT-5	WT-6	WT-7	WT-8	WT-9	WT-10	WT-11	WT-12	HET-1	HET-2	HET-3	HET-4	HET-5	HET-6	HET-7	HET-8	HET-9	HET-10	HET-11	HET-12	HET-13	HET-14	HET-15	HET-16	HET-17	HET-18	HET-19	KO-1	KO-2	KO-3	KO-4	KO-5	KO-6	KO-7	KO-8	KO-9	KO-10	KO-11	KO-12
P7	4.1	3.9	4.2	4.5	4.1	4.7	4.1	4.2	4.3	3.895	4.141	4.087	4.5	4.1	3.9	3.7	4.1	4	4.6	4.4	3.9	4.1	4.4	4.5	4.2	3.778	3.972	4.054	4.063	4.195	4.366	3.977	4.115	4.3	4	4.1	4.6	4.5	4.2	4	4.173	4.169	3.945
P8	4.1	4.3	4.3	4.7	4.4	4.7	4.7	4.3	4.3	4.003	4.459	4.099	4.6	4.4	4.4	4	4.2	4.3	4.7	4.5	4.1	4.3	4.8	4.8	4.4	4.049	4.097	4.23	4.214	4.307	4.475	4.002	4.402	4.4	4.1	4.3	4.9	4.5	4.3	4	4.43	4.301	4.201
P9	4.4	4.5	4.6	4.7	4.5	4.6	4.6	4.5	4.6	4.301	4.57	4.289	4.9	4.4	4.5	4.2	4.4	4.5	5	5	4.5	4.5	4.5	4.8	4.6	4.367	4.431	4.514	4.51	4.417	4.581	4.445	4.684	4.7	4.3	4.7	4.9	4.8	4.5	4.3	4.57	4.293	4.256
P10	4.7	4.5	4.6	4.6	4.5	4.7	4.5	4.7	4.7	4.528	4.732	4.465	4.9	4.6	4.6	4.3	4.8	4.6	5.2	5	4.5	4.5	4.7	5	4.8	4.46	4.579	4.491	4.499	4.6	4.757	4.319	4.725	4.7	4.3	4.7	5.1	4.8	4.5	4.3	4.671	4.468	4.383
P11	4.7	4.4	4.6	4.6	4.6	5	4.6	4.7	4.8	4.686	4.857	4.785	4.9	4.7	4.6	4.3	4.8	4.7	5.4	5	4.5	4.5	4.9	5	4.8	4.61	4.521	4.433	4.56	4.77	4.798	4.429	4.964	4.7	4.2	4.7	5.2	4.9	4.5	4.3	4.614	4.462	4.416
P12	4.9	4.6	4.8	4.7	4.6	5.1	4.9	4.7	4.9	4.613	5.123	4.754	5.1	4.8	4.8	4.3	4.8	4.8	5.6	5	4.6	4.6	4.9	5.2	5	4.627	4.549	4.801	4.714	4.819	4.987	4.728	5.127	5.1	4.4	4.8	5.7	5.1	4.6	4.3	4.689	4.517	4.704
P13	5.3	4.9	5.1	4.9	4.8	5.1	5.2	4.9	4.9	4.73	5.071	4.843	5.3	4.8	4.8	4.5	4.8	4.9	5.7	5.1	4.6	4.6	5.2	5.2	5.1	4.907	5.025	4.805	4.854	4.925	5.046	4.655	5.191	5.2	4.5	4.9	5.7	5.3	4.9	4.4	4.958	4.549	4.765
P14	5.5	5	5.1	5.3	5	5.4	5.2	5.1	5.3	5.147	5.033	4.978	5.4	5.1	5.1	4.5	5	4.9	6.1	5.3	4.6	4.9	5.2	5.3	5.3	4.831	5.264	4.911	5.056	5.162	5.552	4.707	5.191	5.3	4.6	5	6.1	5.5	4.8	4.4	4.964	4.691	5.091
P15	5.5	5.1	5.5	5.4	5.1	5.5	5.4	5.1	5.2	5.286	5.292	5.046	5.8	5.1	5	4.8	5.3	5	6.1	5.3	4.6	4.9	5.4	5.6	5.1	5.011	5.115	5.008	5.082	5.407	5.918	4.724	5.288	5.6	4.8	5.3	6.1	5.5	5.2	4.4	4.906	5.042	5.246
P16	5.5	5.2	5.4	5.4	5.2	5.6	5.5	5.5	5.3	5.21	5.169	5.065	5.8	5.1	5.3	4.8	5.3	5.1	6.1	5.9	5	5	5.3	6	5.6	5.051	5.173	5.288	5.173	5.289	5.793	4.803	5.556	5.7	4.8	5.2	6.2	5.8	5.2	4.4	5.109	5.177	5.37
P17	5.7	5.2	5.6	5.9	5.2	5.9	5.5	5.5	5.5	5.315	5.257	6.263	5.9	5.1	5.3	4.8	5.3	5.3	6.2	5.9	5	5.2	5.3	6	5.6	5.22	5.255	5.434	5.369	5.48	5.951	4.926	5.758	5.6	4.9	5.2	6.2	5.8	5	4.4	5.182	5.03	5.543
P18	5.7	5.3	5.5	5.9	5.8	5.9	5.4	5.5	5.9	5.485	5.759	5.399	5.9	5.1	5.2	4.8	5.4	5.3	6.2	6	5	5.2	5.8	6	5.8	5.179	5.299	5.495	5.619	5.643	5.803	5.186	5.987	5.6	4.8	5.2	6.2	5.8	5	4.7	5.249	5.086	5.483
P19	5.9	5.6	5.9	5.9	5.9	6	5.4	5.8	5.8	5.54	5.846	5.685	6.3	5.4	5.2	5	5.5	5.3	6.2	6.1	5.3	5.5	5.9	6	6	5.433	5.31	5.623	5.769	5.706	5.75	5.265	5.883	5.5	4.9	5.4	6.1	5.7	5.4	4.6	5.484	5.258	5.578
P20	5.9	5.6	6.2	6	6	6.3	5.6	5.9	5.8	5.644	5.937	5.639	6.4	5.5	5.6	5.2	5.6	5.9	6.2	6.1	5.3	5.6	5.9	6	6	5.453	5.408	5.701	5.775	5.771	6.15	5.271	5.858	5.4	4.8	5.6	6	5.7	5.2	4.6	5.354	5.083	5.496
P21	6.2	5.9	6.3	6.1	6.4	6.3	6.1	6.1	6.1	5.675	6.004	5.894	6.5	5.8	5.6	5.2	5.9	5.8	6.2	6.3	5.7	5.6	6.4	6.3	6.2	5.738	5.805	5.922	5.848	5.725	6.129	5.495	5.871	5.4	5	5.6	6	5.7	5.3	4.5	5.748	5.304	5.484
RotaRod - Latency to Fall (s)				Tail Suspension Test -Immobility (s)				EEG - Spikes per Hour (#)				EEG - Spike Duration (s)
TRLS2+/+	TRLS2+/-	TRLS2-/-		TRLS2+/+	TRLS2+/-	TRLS2-/-		TRLS2+/+	TRLS2+/-	TRLS2-/-		TRLS2+/+	TRLS2+/-	TRLS2-/-
300	300	16.5		38.8889	69.4444	16.6667		2	5.91	97.45		2.03	2.375	5.175
232	300	54		48.6111	34.7222	22.2222		0	5.791	140.791		0	2.65	3.85
300	300	10		44.4444	38.8889	22.2222		0	11.83	134		0	0.853	2.32
300	300	20		50	38.8889	25		0	36	50.125		0	0.991	1.74
300	300	11		40.2778	40.2778	26.3889		0	7.08	134.667		0	1.01	1.7
300	300			52.7778	44.4444			0	12.625	98.58		0	1.12
261.5	300			27.7778	30.5556			0	20.71			0	1
295	300			27.7778	51.3889			0	49.16			0	1.14
300	300			38.8889	43.0556				22.375				1.11
300	300			51.3889	43.0556				7.58				0.853
300	300			59.7222	47.2222
300	290			45.8333	50
300	256.5			56.9444	59.7222
	291.5				54.1667

## Sheet: Figure 3
Gluose - Lights On (mg/dl)				Gluose - Lights Off (mg/dl)				Insulin (ng/mL)				ACTH (pg/mL)				TSH (pg/mL)
TRLS2+/+	TRLS2+/-	TRLS2-/-		TRLS2+/+	TRLS2+/-	TRLS2-/-		TRLS2+/+	TRLS2+/-	TRLS2-/-		TRLS2+/+	TRLS2+/-	TRLS2-/-		TRLS2+/+	TRLS2+/-	TRLS2-/-
121	160	128		117.5	139.5	137.5		0.693	1.638	0.208		23.81	20.73	21.54		962.29	976.43	1018
137.5	152.5	127		155	197	164		1.754	1.684	0.677		25.55	21.14	21.14		519.75	1497	1344
175	119.5	136.5		224	148.5	148		0.971	0.572	0.192		21.14	21.14	21.54		1095	1384	1553
188.5	164.5	91		157.5	173	111		2.107	1.3	0.333		20.73	23.81	23.08		537.51	568.8	1571
173.5	160.5	141.5		174.5	166.5	115.5		0.897	1.092	0.239		21.14	19.89	21.94		395.36	639.14	1731
153	159	102		168.5	181.5	128.5		0.72	1.326	0.428		35.41	20.32	23.81		1056	997.94	1459
151	183	105		165	141.5	143.5		1.581	0.964	0.47		18.1	20.73	25.89		347.71	693.57	1286
197	134.5	120.5		151	132.5	142		2.177	0.842	0.515		21.54	21.94	20.73		859.15	902	664.21
139	181	175		157.5	168.5	165.5		1.051	0.795	0.251		36.13	20.73	24.87		1061	177.29	1415
167.5	134.5	91.5		150	151.5	135.5		0.847	1.187	0.119		18.1	23.45	21.54		215.63	213.16	1630
148.5	177.5	89.5		155.5	141	117		1.359	0.636			31.29	19.89	21.54		517.77	306.2	1221
138.5	139.5	89.5		142	129.5	105.5		0.501								1478	461.02	602.37
GH (pg/mL)				T3 (pg/mL)				T4 (pg/mL)
TRLS2+/+	TRLS2+/-	TRLS2-/-		TRLS2+/+	TRLS2+/-	TRLS2-/-		TRLS2+/+	TRLS2+/-	TRLS2-/-
493.18	2438	855.55		252.67	1605	450.21		230363	96990	35990
68.33	1544	18288		4784	659.43	1319		248550	152098	67711
101	6958	3139		4548	4035	465.75		116932	95985	60286
71.48	120.4	4564		3759	4148	404.23		138665	74102	20653
185.94	330.55	14500		2340	1329	611.84		344987	306641	69299
846.1	3061	8521		4965	2029	264.12		89524	102727	58478
836.64	5117	12567		7289	6112	1541		264567	114664	60642
5209	6432	4640		2831	2596	1360		213480	215290	99382
472.53	299.39	4012		1235	1159	1969		122463	162840	54674
993.71	515.91	715.6		2563	1777	823.56		347910	175164	54177
1974	2368	17550				3171		311436	277062	57523
	4276							281380		54112

## Sheet: Figure 4
Diet Gel Eaten (kcal)				Moist Chow Eaten (g)				Choice - Diet Gel Eaten (kcal)				Choice - Chow Eaten (kcal)				Choice - Total Eaten (kcal)				Gastrointestinal Transit Time (minutes)
TRLS2+/+	TRLS2+/-	TRLS2-/-		TRLS2+/+	TRLS2+/-	TRLS2-/-		TRLS2+/+	TRLS2+/-	TRLS2-/-		TRLS2+/+	TRLS2+/-	TRLS2-/-		TRLS2+/+	TRLS2+/-	TRLS2-/-		TRLS2+/+	TRLS2+/-
11.64	13.32	10.4		8.73333	14.1	9.5		11.96	9	9.68		6.92333	8.06	3.20333		18.8833	17.06	12.8833		348	442
14.52	13.72	12.24		9.46667	14.2	9.5		12.68	8.68	11.64		8.99	10.4367	2.27333		21.67	19.1167	13.9133		284	370
16.4	10.8	9.36		16.45	11.2333	3.2		14.48	12.68	13.48		5.68333	9.3	1.75667		20.1633	21.98	15.2367		271	301
16.92	15.84	10.84		17.8	14.1667	12.3		10.84	13.36	11.88		6.82	6.09667	5.06333		17.66	19.4567	16.9433		419	496
15.76	14.44	11.4		13.3	14.1667	8.66667		12.96	12.44	12.8		4.75333	4.75333	3.41		17.7133	17.1933	16.21		319	589
13.84	17.8	8.56		14.25	11.4333	9.33333		10.2	14.68	12.16		6.92333	3.82333	0.723333		17.1233	18.5033	12.8833		262	511
15.28	14.8	11.64		13.7	13.2667	7.43333		13.24	13.16	8.96		5.27	5.37333	2.68667		18.51	18.5333	11.6467		322	447
15.28	17.36	8.76		13.4667	12.7			12.32	11.96	11.72		5.06333	6.51	2.37667		17.3833	18.47	14.0967		308	412
11.76	16.92	8.76						10.24	11.56	8.72		5.78667	4.65	1.65333		16.0267	16.21	10.3733		364	233
12.6	15.96	9.28						10.6	11.44			5.68333	4.85667			16.2833	16.2967			351	424
13.8								10.96				6.71667				17.6767				239
																				294
																				294
																				288

## Sheet: Supplemental Figure 1
Small Intestine Length (cm)			Large Intestine Length (cm)
TRLS2+/+	TRLS2+/-		TRLS2+/+	TRLS2+/-
35.5	22.6		7.7	5.4
31.8	21.2		7.1	5.8
31.1	23.7		7.7	5
